# Supplementary material for: Docking studies and molecular dynamics simulations of the binding characteristics of waldiomycin and its methyl ester analog to Staphylococcus aureus histidine kinase
Source: PLoS One. 2020 Jun 5;15(6):e0234215. doi: 10.1371/journal.pone.0234215 (PMC7274439; doi:10.1371/journal.pone.0234215)
Supplement: S1 File — (INFO) [file pone.0234215.s006.info]

Finding intermodel H-bonds
Constraints relaxed by 0.4 angstroms and 20 degrees
Models used:
	#0.1 E:\Work\isatin_condensation\modeling\t_pymod2\md18\007.dock\4_dock\w.pdb_1
	#0.2 E:\Work\isatin_condensation\modeling\t_pymod2\md18\007.dock\4_dock\w.pdb_2
	#0.3 E:\Work\isatin_condensation\modeling\t_pymod2\md18\007.dock\4_dock\w.pdb_3
	#0.4 E:\Work\isatin_condensation\modeling\t_pymod2\md18\007.dock\4_dock\w.pdb_4
	#0.5 E:\Work\isatin_condensation\modeling\t_pymod2\md18\007.dock\4_dock\w.pdb_5
	#0.6 E:\Work\isatin_condensation\modeling\t_pymod2\md18\007.dock\4_dock\w.pdb_6
	#0.7 E:\Work\isatin_condensation\modeling\t_pymod2\md18\007.dock\4_dock\w.pdb_7
	#0.8 E:\Work\isatin_condensation\modeling\t_pymod2\md18\007.dock\4_dock\w.pdb_8
	#0.9 E:\Work\isatin_condensation\modeling\t_pymod2\md18\007.dock\4_dock\w.pdb_9
	#0.10 E:\Work\isatin_condensation\modeling\t_pymod2\md18\007.dock\4_dock\w.pdb_10
	#2 8_389.pdb

H-bonds      (donor, acceptor, hydrogen, D..A dist, D-H..A dist):   Grid Score  Grid_vdw   Grid_es
								    Kcal/mol 	Kcal/mol   Kcal/mol
#0.1 UNK 1 O     #2 VAL 184.A O    #0.1 UNK 1 H      2.813  1.979  -63.629486  -58.012669 -5.616819
#2 LYS 100.A NZ  #0.1 UNK 1 O      #2 LYS 100.A HZ3  3.527  2.843 
#0.2 UNK 1 O     #2 ASP 135.A OD2  #0.2 UNK 1 H      3.286  2.655  -63.288631  -61.307175 -1.981458
#0.3 UNK 1 O     #2 VAL 184.A O    #0.3 UNK 1 H      3.032  2.438  -63.187408  -57.919918 -5.267491
#2 LYS 139.A NZ  #0.3 UNK 1 O      #2 LYS 139.A HZ3  3.357  2.728
#2 ASN 195.A N   #0.3 UNK 1 O      #2 ASN 195.A H    3.255  2.499
#0.4 UNK 1 O     #2 VAL 184.A O    #0.4 UNK 1 H      2.915  2.249  -63.17662   -57.98259  -5.19403
#0.5 UNK 1 O     #2 VAL 184.A O    #0.5 UNK 1 H      2.898  2.260  -63.173462  -58.215637  -4.957826
#0.6 UNK 1 O     #2 ASP 135.A OD2  #0.6 UNK 1 H      3.017  2.257  -63.07159   -59.165047  -3.906544
#0.7 UNK 1 O     #2 VAL 184.A O    #0.7 UNK 1 H      2.818  1.905  -63.05154   -57.167881  -5.883661
#0.8 UNK 1 O     #2 VAL 184.A O    #0.8 UNK 1 H      2.943  2.314  -62.903164  -58.222019  -4.681146
#2 ASN 195.A N   #0.8 UNK 1 O      #2 ASN 195.A H    3.289  2.547
#0.9 UNK          -----------------------------------------------  -62.866386  -61.414516  -1.451872
#0.10 UNK 1 O    #2 LYS 100.A O    #0.10 UNK 1 H     3.494  2.605  -62.780089  -59.08242   -3.69768 
