# Supplementary material for: Docking studies and molecular dynamics simulations of the binding characteristics of waldiomycin and its methyl ester analog to Staphylococcus aureus histidine kinase
Source: PLoS One. 2020 Jun 5;15(6):e0234215. doi: 10.1371/journal.pone.0234215 (PMC7274439; doi:10.1371/journal.pone.0234215)
Supplement: S2 File — (INFO) [file pone.0234215.s007.info]

Finding intermodel H-bonds
Constraints relaxed by 0.4 angstroms and 20 degrees
Models used:
	#0.1 E:\Work\isatin_condensation\modeling\t_pymod2\md18\007.dock\4_dock\we.pdb_1
	#0.2 E:\Work\isatin_condensation\modeling\t_pymod2\md18\007.dock\4_dock\we.pdb_2
	#0.3 E:\Work\isatin_condensation\modeling\t_pymod2\md18\007.dock\4_dock\we.pdb_3
	#0.4 E:\Work\isatin_condensation\modeling\t_pymod2\md18\007.dock\4_dock\we.pdb_4
	#0.5 E:\Work\isatin_condensation\modeling\t_pymod2\md18\007.dock\4_dock\we.pdb_5
	#0.6 E:\Work\isatin_condensation\modeling\t_pymod2\md18\007.dock\4_dock\we.pdb_6
	#0.7 E:\Work\isatin_condensation\modeling\t_pymod2\md18\007.dock\4_dock\we.pdb_7
	#0.8 E:\Work\isatin_condensation\modeling\t_pymod2\md18\007.dock\4_dock\we.pdb_8
	#0.9 E:\Work\isatin_condensation\modeling\t_pymod2\md18\007.dock\4_dock\we.pdb_9
	#0.10 E:\Work\isatin_condensation\modeling\t_pymod2\md18\007.dock\4_dock\we.pdb_10
	#2 8_389.pdb

H-bonds (donor, acceptor, hydrogen, D..A dist, D-H..A dist): Grid Score  Grid_vdw   Grid_es
							     Kcal/mol    Kcal/mol   Kcal/mol
#0.1 UNK 1 O    #2 VAL 184.A O  #0.1 UNK 1 H    2.811  1.920 -66.089516  -60.368443 -5.721071
#0.1 UNK 1 O    #2 VAL 184.A O  #0.1 UNK 1 H    2.996  2.252 
#0.2 UNK 1 O    #2 VAL 184.A O  #0.2 UNK 1 H    2.806  1.822 -65.626991  -60.194176 -5.432812
#0.2 UNK 1 O    #2 VAL 184.A O  #0.2 UNK 1 H    3.039  2.060 
#0.3 UNK 1 O    #2 VAL 184.A O  #0.3 UNK 1 H    2.784  1.946 -65.625954  -59.981281 -5.644671
#0.3 UNK 1 O    #2 VAL 184.A O  #0.3 UNK 1 H    2.954  2.202 
#0.4 UNK 1 O    #2 VAL 184.A O  #0.4 UNK 1 H    2.916  2.327 -65.495522  -60.431511 -5.064012
#0.4 UNK 1 O    #2 VAL 184.A O  #0.4 UNK 1 H    2.918  2.087 
#0.5 UNK 1 O    #2 VAL 184.A O  #0.5 UNK 1 H    2.749  1.820 -65.177376  -59.064781 -6.112594
#0.5 UNK 1 O    #2 VAL 184.A O  #0.5 UNK 1 H    3.032  2.366
#0.6 UNK 1 O    #2 VAL 184.A O  #0.6 UNK 1 H    2.805  1.953 -65.143341  -59.33744  -5.805897
#0.6 UNK 1 O    #2 VAL 184.A O  #0.6 UNK 1 H    2.982  2.221
#0.7 UNK 1 O    #2 VAL 184.A O  #0.7 UNK 1 H    2.784  1.955 -65.118164  -59.611492 -5.506673
#0.7 UNK 1 O    #2 VAL 184.A O  #0.7 UNK 1 H    2.995  2.237
#0.8 UNK 1 O    #2 VAL 184.A O  #0.8 UNK 1 H    3.004  2.416 -64.857079  -61.238094 -3.618982
#2 ASN 195.A N  #0.8 UNK 1 O    #2 ASN 195.A H  3.323  2.596
#0.9 UNK 1 O    #2 VAL 184.A O  #0.9 UNK 1 H    2.846  2.258 -64.561119  -60.344471 -4.216649
#2 ASN 195.A N  #0.9 UNK 1 O    #2 ASN 195.A H  3.264  2.548
#0.10 UNK 1 O   #2 VAL 184.A O  #0.10 UNK 1 H   2.860  1.903 -64.42131   -59.12949  -5.291817
#0.10 UNK 1 O   #2 VAL 184.A O  #0.10 UNK 1 H   3.025  2.108
